# Supplementary material for: Reaching the steady state: 30 years of Anguillicola crassus infection of European eel, Anguilla anguilla L., in Northern Germany
Source: Parasitology. 2024 Jan 12;151(3):300–8. doi: 10.1017/S0031182024000039 (PMC11007276; doi:10.1017/S0031182024000039)
Supplement: Unger et al. supplementary material [file S0031182024000039sup001.xlsx]

## Sheet: Raw data Eel monitoring
		Supplementary Table S1
LF_NR	Collector	Area	Baltci Sea West (1) or east (2) of Darss Sill; Inladn waters (3)	Sampled water body	Date of Catch	Year of catch	Number of Eel	Amount of silver eel (in %)	mean size	mean weight	Prevalence A. crassus (in %)	Total number of A.crassus	max. infection (no. of eel)	Abundance	mean Intensity	Share of Hartmann Class 1 (in %)	Share of Hartmann Class 2 (in %)	Share of Hartmann Class 3 (in %)	Share of Hartmann Class 4 (in %)	Share of Hartmann Class 5 (in %)	Mean Hartmann class	Examined by
140	Beach east of Darss Sill, different Stations	Coastal waters	1	Außenstrand westlichDarsser Schwelle, verschiedene Stationen	06_11_2005	2005	28	7.14286	46.3536	186.304	34.6154	65	32	2.5	7.22222	78.5714	14.2857	3.57143	3.57143	0	1.32143	Jennerich, Datenbank LFA
134	Commercial fishery; Jennerich; Datenbank LFA	Coastal waters	2	Greifswalder Bodden	2005-08-24	2005	21	0	35.3333	75.9762	33.3333	20	14	0.777778	2.33333	85.7143	14.2857	0	0	0	1.14286	Jennerich, Datenbank LFA
141	Commercial fishery, different Stations	Coastal waters	2	Ostsee nördlich und östlich Rügen	08_2005	2005	21	19.0476	52.7857	341.129	10	2	1	0.0952381	1	95.2381	0	4.7619	0	0	1.09524	Jennerich, Datenbank LFA
139	Commercial fishery, different Stations	Coastal waters	2	Rüganer Bodden	06_10_2005	2005	22	27.2727	50.9773	287.668	58.8235	73	12	4.29412	7.3	40.9091	40.9091	18.1818	0	0	1.77273	Jennerich, Datenbank LFA
97	Brandt (Diploma Thesis)	Coastal waters	2	Strelasund		2015	32	-1	52.7	287.2	78.1	141	26	4.40625	5.64	40.6	34.4	12.5	12.5	0	1.96	Brandt_Diplom
155	Commercial fishery	Inland waters	3	Kölpinsee	2007-07-26	2007	11	54.5455	68.7273	626.545	45.4545	47	22	4.27273	9.4	72.7273	27.2727	0	0	0	1.272	Jennerich; Datenbank LFA
154	Commercial fishery	Inland waters	3	Müritz	07_10_2007	2007	23	73.913	69.7174	753.565	73.913	99	27	4.95	7.07143	52.1739	39.1304	8.69565	0	0	1.565	Jennerich. Datenbank LFA
151	Commercial fishery	Coastal waters	1	Wismar Bucht/Salzhaff	08_09_2007	2007	10	100	66.2	595.7	80	59	23	6.55556	8.42857	30	70	0	0	0	1.7	Jennerich, Datenbank LFA
156	Commercial fishery	Coastal waters	2	Rüganer Bodden	2007-09-28	2007	10	50	57.3	355.72	70	70	27	7	10	60	20	20	0	0	1.6	Jennerich, Datenbank LFA
145	Commercial fishery	Coastal waters	2	Darss-Zingster-Boddenkette	2006-06-13	2006	10	20	60	442.25	60	15	5	1.66667	3	50	50	0	0	0	1.5	Jennerich, Datenbank LFA
146	Commercial fishery, different Stations	Coastal waters	2	Ostsee nördlich und östlich Rügen	06_09_2006	2006	293	20.1365	58.4932	469.056	7.84983	52	35	0.184397	4.33	95.2218	2.04778	1.02389	1.02389	0.682594	1.098	Jennerich, Datenbank LFA
138	Commercial fishery, different Stations	Coastal waters	2	Darss-Zingster-Boddenkette	05/07_2005	2005	19	5.26316	51.4211	293.237	52.9412	46	10	2.70588	5.11111	63.1579	26.3158	10.5263	0	0	1.47368	Jennerich, Datenbank LFA
137	Commercial fishery, different Stations	Coastal waters	2	Außenstrand östlich Darsser Schwelle, verschiedene Stationen	05_11_2005	2005	33	30.303	56.7121	453.418	56.6667	50	6	1.66667	2.94118	60.6061	39.3939	0	0	0	1.39394	Jennerich, LFA Datenbank
149	Commercial fishery, different Stations	Coastal waters	1	Wismar Bucht/Salzhaff	06_09_2006	2006	18	16.6667	59.2222	447.406	50	58	16	3.41176	7.25	83.3333	11.1111	5.55556	0	0	1.22	Jennerich, Datenbank LFA	Jennerich, Datenbank LFA
142	Commercial fishery, different Stations	Coastal waters	2	Außenstrand östlich Darsser Schwelle, verschiedene Stationen	09_11_2006	2006	33	93.9394	75.697	1128.96	42.4242	119	35	3.83871	9.92	66.6667	12.1212	9.09091	12.1212	0	1.666	Jennerich; Datenbank LFA
153	Commercial fishery, different Stations	Coastal waters	2	Ostsee nördlich und östlich Rügen	2007-10-06	2007	21	28.5714	61.7143	533.976	9.52381	2	2	0.1	2	100	0	0	0	0	1	Jennerich, LFA Datenbank
150	Commercial fishery, different Stations	Coastal waters	2	Außenstrand östlich Darsser Schwelle, verschiedene Stationen	07_10_2007	2007	66	31.8182	56.7045	487.32	13.6364	80	37	1.23077	10	92.4242	1.51515	6.06061	0	0	1.136	Jennerich; Datenbank LFA
144	Commercial fishery, different Stations	Coastal waters	2	Rüganer Bodden	05_11_2006	2006	29	31.0345	57.2241	409.069	58.6207	57	14	2.03571	3.56	58.6207	34.4828	3.44828	3.44828	0	1.517	Jennerich, Datenbank LFA
157	Commercial fishery, different Stations	Coastal waters	2	Außenstrand östlich Darsser Schwelle, verschiedene Stationen	07_11_2007	2007	66	31.8182	56.7045	487.32	13.6364	80	37	1.23077	10	92.4242	1.51515	6.06061	0	0	1.136	Jennerich; Datenbank LFA
5	Eelmonitoring	Coastal waters	1	Salzhaff	September_2016	2016	54	0	38.2315	111.867	58.4906	112	14	2.07407	3.6129	45.283	50.9434	3.77358	0	0	1.585	Dorow
7	Commercial fishery	Inland waters	3	Wendsee	2016-10-27	2016	10	0	42.3	138.4	40	4	1	0.4	1	100	0	0	0	0	1	Dorow
6	Commercial fishery	Coastal waters	2	Peenestrom/Achterwasser1.9.2016		2016	34	0	38.4412	107.918	67.6471	258	33	7.58824	11.2174	11.7647	52.9412	35.2941	0	0	2.235	Dorow
1	Commercial fishery, Stocked eel	Inland waters	3	Wendsee	2017-09-14	2017	10	0	45.3	189.3	40	6	3	0.6	1.5	0	0	0	0	0	0	Dorow
78	Hahlbeck	Inland waters	3	Müritz	07_93	1993	13	92.3	61.1	357.8	84.6	145	31	11.1538	13.2	0	15.4	23.1	61.5	0	3.46	Hahlbeck
93	Hahlbeck	Inland waters	3	Groß Raden	10_93	1993	30	0	60.7	380.6	70	129	29	4.3	6.1	0	6.7	73.3	20	0	3.13	Hahlbeck
95	Hahlbeck	Inland waters	3	Goldberger See	09_93	1993	35	0	57.67	351.2	97.1	308	52	8.8	9.1	0	5.7	62.9	31.4	0	3.26	Dorow (Datenbank)
79	Hahlbeck	Inland waters	3	Müritz	08_93	1993	100	79	62.01	496.6	87	1950	130	19.5	22.4	0	9	53	38	0	3.29	Hahlbeck
81	Hahlbeck	Inland waters	3	Müritz	02_94	1994	150	37.3	60.35	408.9	86	1140	56	7.6	9	0.7	22	54	22.7	0.7	3.01	Hahlbeck
80	Hahlbeck	Inland waters	3	Müritz	01_94	1994	151	19.2	58.12	354.5	82.8	1688	103	11.1788	13.7	0.7	19	57	21.1	2.1	3.05	Hahlbeck
82	Hahlbeck	Inland waters	3	Müritz	01_95	1995	107	62.6	65.29	510.5	79.4	700	34	6.54206	8.2	0	49.5	44.9	5.6	0	2.56	Hahlbeck
70	Hahlbeck	Inland waters	3	Unteruckersee	02_95	1995	134	44.8	61.62	379.3	75.4	950	75	7.08955	9.4	1.5	44.8	41.8	11.9	0	2.64	Hahlbeck
83	Hahlbeck	Inland waters	3	Müritz	13_95	1995	134	79.9	58.88	410.7	93.3	1999	83	14.9179	16	4.5	32.3	61.7	1.5	0	2.6	Hahlbeck
94	Hahlbeck	Inland waters	3	Malchiner See	03_96	1996	46	22.2	60.24	424.4	76.1	262	31	5.69565	7.5	6.5	34.8	50	8.7	0	2.61	Dorow (Datenbank)
88	Hahlbeck	Inland waters	3	Plauer See	17_96	1996	49	100	68.56	669	95.9	533	49	10.8776	11.3	0	38.8	57.1	4.1	0	2.65	Hahlbeck
84	Hahlbeck	Inland waters	3	Müritz	05_96	1996	68	55.9	61.75	395.8	76.5	500	54	7.35294	9.6	5.9	38.2	41.2	14.7	0	2.65	Hahlbeck
71	Hahlbeck	Inland waters	3	Unteruckersee	04_96	1996	111	44.1	54.74	254.8	71.2	489	32	4.40541	6.2	15.3	56.8	21.6	5.4	0.9	2.2	Hahlbeck
85	Hahlbeck	Inland waters	3	Müritz	02_97	1997	47	44.7	64.86	510.4	66	260	33	5.53191	8.4	12.8	42.6	42.6	2.1	0	2.34	Hahlbeck
86	Hahlbeck	Inland waters	3	Müritz	03_97	1997	108	48.1	60.71	431.4	77.8	511	41	4.73148	6.1	17.6	48.1	30.6	3.7	0	2.2	Hahlbeck
72	Hahlbeck	Inland waters	3	Unteruckersee	04_97	1997	185	23.8	55.6	285.4	75.5	724	24	3.91351	5.2	28.8	39.1	29.9	2.2	0	2.06	Hahlbeck
89	Hahlbeck	Inland waters	3	Plauer See	06_98	1998	64	71.9	61.13	635	78.1	299	43	4.67188	6	4.7	43.8	50	1.5	0	2.48	Hahlbeck
87	Hahlbeck	Inland waters	3	Müritz	03_98	1998	148	58.8	64.72	518.1	83.8	829	55	5.60135	6.7	15.5	56.8	27	0.7	0	2.13	Hahlbeck
73	Hahlbeck	Inland waters	3	Unteruckersee	04_98	1998	170	48.2	59.64	363.4	71.2	568	30	3.34118	4.7	25.9	52.3	21.8	0	0	1.96	Hahlbeck
74	Hahlbeck	Inland waters	3	Unteruckersee	03_99	1999	150	35.3	54.07	265.7	74.1	630	27	4.2	5.8	23.1	62.6	13.6	0.7	0	1.92	Hahlbeck
90	Hahlbeck	Inland waters	3	Plauer See	01_00	2000	40	82.5	71.63	755.3	75	120	18	3	4	7.5	42.5	47.5	2.5	0	2.45	Hahlbeck
75	Hahlbeck	Inland waters	3	Unteruckersee	02_00	2000	150	30	58.61	334.5	72.5	581	40	3.87333	5.4	30.2	47	21.5	1.3	0	1.94	Hahlbeck
92	Hahlbeck	Inland waters	3	Plauer See	06_01	2001	20	10	76.25	997.7	80	58	9	2.9	3.6	15	45	40	0	0	2.25	Hahlbeck
91	Hahlbeck	Inland waters	3	Plauer See	01_01	2001	50	50	70.28	728.1	69.4	120	16	2.4	3.5	20.4	44.9	34.7	0	0	2.14	Hahlbeck
76	Hahlbeck	Inland waters	3	Unteruckersee	02_01	2001	200	12.5	55.75	282	64.3	646	45	3.23	5	32.3	52	15.2	0.5	0	1.84	Hahlbeck
77	Hahlbeck	Inland waters	3	Unteruckersee	02_02	2002	83	30.1	57.86	375.9	73.2	396	37	4.77108	6.6	42.7	35.4	22	0	0	1.79	Hahlbeck
106	Hahlbeck	Coastal waters	2	Oderbankgebiet "Clupea"	10_92	1992	18	0	51.17	406.5	72.2	87	24	4.83333	6.7	0	50	38.9	5.6	5.6	2.67	Hahlbeck
99	Hahlbeck	Coastal waters	1	Warnemünde	05_92	1992	28	7.1	56.23	347.2	57.1	106	25	3.78571	6.6	14.3	21.4	46.4	10.7	7.1	2.75	Hahlbeck
96	Hahlbeck	Coastal waters	2	Karlshagen	08_92	1992	44	43.2	72.22	971.5	69	224	24	5.09091	5.3	0	7.1	61.9	31	0	3.24	Dorow (Datenbank)
105	Hahlbeck	Coastal waters	2	Karlshagen	08_92	1992	44	43.2	72.22	971.5	69	224	24	5.09091	5.3	0	7.1	61.9	31	0	3.24	Hahlbeck
42	Hahlbeck	Coastal waters	2	Greifswalder Bodden	07_92	1992	56	25	42.78	141.4	73.2	276	63	4.92857	6.7	7.1	26.8	39.3	26.8	0	2.86	Hahlbeck
98	Hahlbeck	Coastal waters	1	Warnemünde	03_92	1992	72	1.4	50.95	256.7	40.3	229	48	3.18056	7.9	38	39.4	16.9	5.6	0	1.9	Hahlbeck
51	Hahlbeck	Coastal waters	2	Strelasund	01_92	1992	146	10.3	42.3	133.8	65.1	836	32	5.72603	8.8	6.2	28.3	40	21.4	4.1	2.89	Hahlbeck
55	Hahlbeck	Coastal waters	1	Salzhaff	04_92	1992	172	16.7	48.08	205.2	54.1	279	15	1.62209	3	11.2	35.5	34.3	18.3	0.6	2.62	Hahlbeck
23	Hahlbeck	Coastal waters	2	Peenestrom_Achterwasser	02_92	1992	229	6.6	40.25	142.4	74.7	1837	41	8.02183	10.7	2.6	20.1	33.6	32.8	10.9	3.29	Hahlbeck
24	Hahlbeck	Coastal waters	2	Peenestrom_Achterwasser	09_92	1992	281	18	42	173.2	61.7	1509	33	5.37011	8.8	0	4.7	50.9	28.9	15.5	3.55	Hahlbeck
109	Hahlbeck	Coastal waters	2	Oderbankgebiet "Clupea"	16_93	1993	15	46.7	58.17	455.9	73.3	70	23	4.66667	6.4	0	60	26.7	13.3	0	2.53	Hahlbeck
110	Hahlbeck	Coastal waters	2	Arkonasee "Solea"	20_93	1993	41	0	53.43	354.4	9.8	6	2	0.146341	1.5	22	63.4	9.8	4.9	0	1.98	Hahlbeck
43	Hahlbeck	Coastal waters	2	Greifswalder Bodden	15_93	1993	63	77.8	53.99	442.4	58.7	436	45	6.92063	11.8	0	6.3	65.1	28.6	0	3.22	Hahlbeck
26	Hahlbeck	Coastal waters	2	Peenestrom_Achterwasser	06_93	1993	64	50	39.8	129.3	65.6	326	31	5.09375	7.8	0	3.1	54.7	39.1	3.1	3.42	Hahlbeck
100	Hahlbeck	Coastal waters	1	Warnemünde	05_93	1993	67	28.4	48.78	216.2	16.4	56	23	0.835821	5.1	7.5	38.8	38.8	14.9	0	2.61	Hahlbeck
25	Hahlbeck	Coastal waters	2	Peenestrom_Achterwasser	03_93	1993	74	45.9	45.34	235.3	70.3	386	39	5.21622	7.4	0	20.3	35.1	44.6	0	3.24	Hahlbeck
52	Hahlbeck	Coastal waters	2	Strelasund	02_93	1993	88	21.8	49.84	246.8	72.4	485	28	5.51136	7.7	1.1	16.1	49.4	26.4	6.9	3.22	Hahlbeck
107	Hahlbeck	Coastal waters	2	Thiessow	04_93	1993	98	32.7	42.24	123.5	18.4	25	2	0.255102	1.4	22.4	56.1	18.4	3.1	0	2.02	Hahlbeck
108	Hahlbeck	Coastal waters	2	Karlshagen	12_93	1993	106	51.9	57.93	479.6	61.3	443	39	4.17925	6.8	0	43.3	30.2	25.5	0.9	2.84	Hahlbeck
8	Hahlbeck	Coastal waters	2	Oderhaff	11_93	1993	190	62.7	41.56	164.4	66.8	1067	44	5.61579	8.4	0	7.3	66.8	24.7	1.1	3.2	Hahlbeck
56	Hahlbeck	Coastal waters	1	Salzhaff	01_93	1993	205	14.1	49.5	210.5	53.2	537	39	2.61951	4.9	2.9	22.4	42.9	27.3	4.4	3.08	Hahlbeck
27	Hahlbeck	Coastal waters	2	Peenestrom_Achterwasser	14_93	1993	209	73.2	46.06	237.1	71.8	1667	220	7.97608	11.1	0.9	15.5	51.7	29	2.9	3.18	Hahlbeck
9	Hahlbeck	Coastal waters	2	Oderhaff	19_94	1994	19	47.4	35.82	78.6	84.2	67	10	3.52632	4.2	10.5	68.4	0	21.1	0	2.32	Hahlbeck
112	Hahlbeck	Coastal waters	2	Mukran	17_94	1994	35	0	44.53	164.1	62.9	91	19	2.6	4.1	38.2	55.9	5.9	0	0	1.68	Hahlbeck
44	Hahlbeck	Coastal waters	2	Greifswalder Bodden	12_94	1994	40	15	38.95	95.8	70	280	24	7	10.4	0	25	50	22.5	2.5	3.02	Hahlbeck
28	Hahlbeck	Coastal waters	2	Peenestrom_Achterwasser	13_94	1994	48	8.3	38.08	104.4	72.9	208	16	4.33333	5.9	0	41.7	31.2	25	2.1	2.88	Hahlbeck
57	Hahlbeck	Coastal waters	1	Salzhaff	18_94	1994	50	6	41.96	124.8	51	79	12	1.58	3.2	12.2	59.2	22.4	6.1	0	2.22	Hahlbeck
111	Hahlbeck	Coastal waters	2	Ruden	05_94	1994	83	4.8	46.73	232.1	77.1	529	51	6.37349	8.3	3.7	61	25.6	8.5	1.2	2.42	Hahlbeck
113	Hahlbeck	Coastal waters	2	Oderbankgebiet "Clupea"	11_94	1994	101	21.8	42.04	146.9	50	204	18	2.0198	4.1	8.9	51.5	33.7	5.9	0	2.37	Hahlbeck
114	Hahlbeck	Coastal waters	2	Arkonasee "Solea"	22_94	1994	116	36.6	53.93	378.1	13.8	41	10	0.353448	2.6	31	56	12.9	0	0	1.82	Hahlbeck
117	Hahlbeck	Coastal waters	2	Arkonasee "Solea"	20_95	1995	22	45.5	48.77	304.4	36.4	41	18	1.86364	5.1	40.9	54.5	4.5	0	0	1.64	Hahlbeck
116	Hahlbeck	Coastal waters	2	Oderbankgebiet "Clupea"	12_95	1995	32	15.6	46.75	222.4	54.8	82	24	2.5625	4.8	29	64.5	6.5	0	0	1.78	Hahlbeck
101	Hahlbeck	Coastal waters	1	Warnemünde	09_95	1995	43	11.6	48.35	219.1	33.3	32	6	0.744186	2.3	54.8	42.9	2.4	0	0	1.48	Hahlbeck
31	Hahlbeck	Coastal waters	2	Peenestrom_Achterwasser	14_95	1995	45	77.8	47.37	263	75	390	54	8.66667	11.8	2.3	45.5	45.5	6.8	0	2.57	Hahlbeck
53	Hahlbeck	Coastal waters	2	Strelasund	18_95	1995	51	51	53.89	296.2	68.6	378	62	7.41176	10.8	2	33.3	62.7	2	0	2.65	Hahlbeck
45	Hahlbeck	Coastal waters	2	Greifswalder Bodden	04_95	1995	61	0	40.93	124.6	72.1	427	53	7	9.7	3.3	59	34.4	3.3	0	2.38	Hahlbeck
115	Hahlbeck	Coastal waters	2	Thiessow	15_95	1995	82	49.4	48.84	295.7	81.7	442	44	5.39024	6.6	17.3	56.8	25.9	0	0	2.09	Hahlbeck
46	Hahlbeck	Coastal waters	2	Greifswalder Bodden	19_95	1995	90	22.2	39.43	105.2	86.7	959	53	10.6556	12.3	14.6	69.7	10.1	5.6	0	2.07	Hahlbeck
118	Hahlbeck	Coastal waters	2	Arkonasee "Solea"	21_95	1995	95	20	55.28	390.8	20.1	52	10	0.547368	2.7	37.9	57.9	4.2	0	0	1.66	Hahlbeck
58	Hahlbeck	Coastal waters	1	Salzhaff	17_95	1995	99	61.6	48.47	199.3	50.5	274	34	2.76768	5.5	16.2	77.8	6.1	0	0	1.9	Hahlbeck
30	Hahlbeck	Coastal waters	2	Peenestrom_Achterwasser	10_95	1995	104	21.2	46.37	212.2	71.2	851	58	8.18269	11.5	4.8	38.5	37.5	14.4	4.8	2.76	Hahlbeck
10	Hahlbeck	Coastal waters	2	Oderhaff	05_95	1995	114	0	40.05	125.3	66.4	539	35	4.72807	5.7	17.7	55.8	17.7	6.2	2.7	2.2	Hahlbeck
29	Hahlbeck	Coastal waters	2	Peenestrom_Achterwasser	06_95	1995	193	4.1	38.15	110.7	77.2	1654	53	8.56995	11.1	5.2	61.5	22.9	8.3	2.1	2.41	Hahlbeck
121	Hahlbeck	Coastal waters	2	Arkonasee "Solea"	20_96	1996	15	0	44.23	228.1	26.7	42	30	2.8	10.5	66.7	20	6.7	6.7	0	1.53	Hahlbeck
54	Hahlbeck	Coastal waters	2	Strelasund	19_96	1996	21	28.6	51.6	297.9	85.7	259	61	12.3333	14.4	0	57.1	42.9	0	0	2.43	Hahlbeck
47	Hahlbeck	Coastal waters	2	Greifswalder Bodden	09_96	1996	36	0	43.19	138.3	69.4	185	16	5.13889	7.4	25	47.2	25	2.8	0	2.06	Hahlbeck
122	Hahlbeck	Coastal waters	2	Arkonasee "Solea"	21_96	1996	37	56.8	47.69	266.8	21.6	31	16	0.837838	3.9	59.5	40.5	0	0	0	1.4	Hahlbeck
120	Hahlbeck	Coastal waters	2	Oderbankgebiet "Clupea"	15_96	1996	47	14.9	49.27	239.5	68.1	133	29	2.82979	4.2	48.9	48.9	2.1	0	0	1.53	Hahlbeck
60	Hahlbeck	Coastal waters	1	Salzhaff	10_96	1996	50	56	47.84	191.4	78	185	15	3.7	4.7	22	64	12	2	0	1.94	Hahlbeck
102	Hahlbeck	Coastal waters	1	Warnemünde	06_96	1996	50	100	58.58	341.9	30.6	53	12	1.06	3.5	26.5	63.3	10.2	0	0	1.84	Hahlbeck
11	Hahlbeck	Coastal waters	2	Oderhaff	07_96	1996	51	35.3	38.64	105.3	79.6	275	23	5.39216	7.1	16.3	69.4	12.2	2	0	2	Hahlbeck
12	Hahlbeck	Coastal waters	2	Oderhaff	11_96	1996	55	32.7	45.35	185	72.7	277	38	5.03636	6.9	12.7	67.3	20	0	0	2.07	Hahlbeck
33	Hahlbeck	Coastal waters	2	Peenestrom_Achterwasser	18_96	1996	100	97	45.86	181.8	94	988	52	9.88	10.5	1	70	28	1	0	2.29	Hahlbeck
32	Hahlbeck	Coastal waters	2	Peenestrom_Achterwasser	08_96	1996	105	0	38.27	111.3	69.5	627	36	5.97143	8.6	18.1	45.7	27.6	8.6	0	2.27	Hahlbeck
59	Hahlbeck	Coastal waters	1	Salzhaff	02_96	1996	109	60.6	49.03	197.3	46.8	184	13	1.68807	3.6	43.1	50.5	6.4	0	0	1.63	Hahlbeck
119	Hahlbeck	Coastal waters	2	nördlich Arkona	16_96	1996	381	33.8	48.95	260.3	8.7	73	19	0.191601	2.2	44.1	47.8	8.2	0	0	1.64	Hahlbeck
124	Hahlbeck	Coastal waters	2	Oderbankgebiet "Clupea"	17_97	1997	26	30.8	47.73	237	84.6	127	15	4.88462	5.8	42.3	50	7.7	0	0	1.65	Hahlbeck
126	Hahlbeck	Coastal waters	2	Thiessow	22_97	1997	80	0	42.39	131.5	60.8	158	12	1.975	3.3	74.7	24.1	1.3	0	0	1.27	Hahlbeck
123	Hahlbeck	Coastal waters	2	Mukran	13_97	1997	127	0	43.48	136.5	52	316	37	2.48819	4.9	69.6	24.8	5.6	0	0	1.36	Hahlbeck
125	Hahlbeck	Coastal waters	2	Arkonasee "Solea"	21_97	1997	136	75.7	53.13	300.2	10.7	85	42	0.625	6.1	63.4	29.8	6.9	0	0	1.44	Hahlbeck
13	Hahlbeck	Coastal waters	2	Oderhaff	08_97	1997	163	33.7	44.73	179.4	71.6	661	32	4.05521	5.7	19.3	60.9	18	1.9	0	2.02	Hahlbeck
34	Hahlbeck	Coastal waters	2	Peenestrom_Achterwasser	12_97	1997	197	5.6	38.55	105.3	71	493	42	2.50254	6.9	26	44	24	6	0	2.1	Hahlbeck
14	Hahlbeck	Coastal waters	2	Oderhaff	10_97	1997	225	20	42.86	153.3	71.1	984	31	4.37333	6.2	46.2	41.3	9.8	2.7	0	1.69	Hahlbeck
61	Hahlbeck	Coastal waters	1	Salzhaff	09_97	1997	225	0	44.14	146.4	60.4	650	26	2.88889	4.8	29.3	55.1	14.7	0.9	0	1.87	Hahlbeck
35	Hahlbeck	Coastal waters	2	Peenestrom_Achterwasser	14_97	1997	419	36.8	39.9	120.1	70.3	990	42	2.36277	6.7	23.4	43.1	26.8	6.2	0.5	2.17	Hahlbeck
17	Hahlbeck	Coastal waters	2	Oderhaff	05_98	1998	14	92.9	55.86	347.1	64.3	86	36	6.14286	9.6	7.1	78.6	14.3	0	0	2.07	Hahlbeck
128	Hahlbeck	Coastal waters	2	Oderbank	19_98	1998	18	16.7	55.11	357.3	66.7	71	17	3.94444	5.9	44.4	44.4	11.1	0	0	1.68	Hahlbeck
15	Hahlbeck	Coastal waters	2	Oderhaff	18_98	1998	32	25	50.97	270.4	71.9	181	29	5.65625	7.9	34.4	50	12.5	3.1	0	1.84	Hahlbeck
48	Hahlbeck	Coastal waters	2	Greifswalder Bodden	08_98	1998	40	0	46.75	195.2	80	302	49	7.55	9.4	48.8	46.1	5.1	0	0	1.56	Hahlbeck
16	Hahlbeck	Coastal waters	2	Oderhaff	22_98	1998	67	48.5	57.1	414.3	78.8	355	40	5.29851	6.8	22.7	56.1	21.3	0	0	1.99	Hahlbeck
103	Hahlbeck	Coastal waters	1	Warnemünde	15_98	1998	100	3	48.86	206.1	43	90	6	0.9	2.1	67	32	1	0	0	1.34	Hahlbeck
127	Hahlbeck	Coastal waters	2	Oderbank	14_98	1998	103	0	56.13	349.5	51	126	10	1.2233	2.4	70.6	28.4	1	0	0	1.3	Hahlbeck
63	Hahlbeck	Coastal waters	1	Salzhaff	10_98	1998	188	2.7	44.61	161.7	56.8	378	22	2.01064	3.6	42.7	44.9	12.4	0	0	1.7	Hahlbeck
36	Hahlbeck	Coastal waters	2	Peenestrom_Achterwasser	11_98	1998	193	14	40.28	125.4	73.2	66	25	0.341969	6	41.5	45.6	10.9	2	0	1.73	Hahlbeck
64	Hahlbeck	Coastal waters	1	Salzhaff	12_98	1998	215	1	44.06	147.3	58.8	448	33	2.08372	3	20.3	58.1	20.9	0.7	0	2.02	Hahlbeck
62	Hahlbeck	Coastal waters	1	Salzhaff	15_97	1998	232	7.3	42.99	134.5	66	381	16	1.64224	3.8	36.1	51.7	10.2	2	0	1.78	Hahlbeck
37	Hahlbeck	Coastal waters	2	Peenestrom_Achterwasser	13_98	1998	250	13.1	40.79	118.9	71.3	713	37	2.852	7	37.8	41.2	18.2	2.8	0	1.86	Hahlbeck
49	Hahlbeck	Coastal waters	2	Greifswalder Bodden	09_98	1998	282	1.1	45.07	180.8	77.9	1357	64	4.81206	8.9	23.5	52.1	22.4	2	0	2.03	Hahlbeck
129	Hahlbeck	Coastal waters	2	Oderbankgebiet "Clupea"	12_99	1999	73	5.5	50.27	261.1	64.4	157	22	2.15068	3.3	78.1	21.9	0	0	0	1.22	Hahlbeck
130	Hahlbeck	Coastal waters	2	Oderbank - Lassan	11_99	1999	76	3.9	51.96	312	66.2	218	28	2.86842	4.4	63.5	32.4	4.1	0	0	1.41	Hahlbeck
131	Hahlbeck	Coastal waters	2	Thiessow	14_99	1999	110	11.8	50.36	284	77.1	439	29	3.99091	5.2	34.9	56.9	8.3	0	0	1.73	Hahlbeck
18	Hahlbeck	Coastal waters	2	Oderhaff	09_99	1999	131	4.6	46.07	208.4	65.4	536	28	4.0916	6.3	40	43.8	12.3	3.8	0	1.8	Hahlbeck
50	Hahlbeck	Coastal waters	2	Greifswalder Bodden	05_99	1999	132	3.2	48.7	226.1	75.4	694	65	5.25758	7.3	40.5	50.8	5.6	3.2	0	1.71	Hahlbeck
65	Hahlbeck	Coastal waters	1	Salzhaff	04_99	1999	178	0.6	45.83	168.6	59.6	455	29	2.55618	4.5	28.1	60.8	10.5	0.6	0	1.84	Hahlbeck
66	Hahlbeck	Coastal waters	1	Salzhaff	06_99	1999	183	4.9	44.76	163.4	64.9	343	20	1.87432	3.6	31.1	60.8	7.4	0.7	0	1.78	Hahlbeck
38	Hahlbeck	Coastal waters	2	Peenestrom_Achterwasser	07_99	1999	233	24.3	46.93	182.4	80.4	1160	51	4.97854	7.2	30.5	52.7	11.1	5.8	0	1.92	Hahlbeck
132	Hahlbeck	Coastal waters	2	Oderbankgebiet "Clupea"	09_00	2000	19	10.5	55.18	347.3	52.6	27	9	1.42105	2.7	73.7	21.1	5.3	0	0	1.32	Hahlbeck
19	Hahlbeck	Coastal waters	2	Oderhaff	03_00	2000	59	0	46.75	194.4	59.3	160	13	2.71186	4.6	32.2	50.8	13.6	3.4	0	1.88	Hahlbeck
39	Hahlbeck	Coastal waters	2	Peenestrom_Achterwasser	06_00	2000	100	25	46.81	220.2	77.3	659	68	6.59	8.8	32	55.7	11.3	1	0	1.81	Hahlbeck
67	Hahlbeck	Coastal waters	1	Salzhaff	04_00	2000	154	1.3	45.95	162.7	63.2	439	34	2.85065	4.6	47.4	45.4	7.2	0	0	1.6	Hahlbeck
104	Hahlbeck	Coastal waters	1	Warnemünde	07_01	2001	19	0	39.97	114.3	66.7	80	21	4.21053	6.7	50	44.4	5.6	0	0	1.56	Hahlbeck
20	Hahlbeck	Coastal waters	2	Oderhaff	05_01	2001	27	14.8	59.5	468.7	74.1	94	16	3.48148	4.7	44.4	48.1	7.4	0	0	1.63	Hahlbeck
21	Hahlbeck	Coastal waters	2	Oderhaff	08_01	2001	35	34.3	62.04	570	70.6	136	14	3.88571	5.7	33.3	48.5	18.2	0	0	1.85	Hahlbeck
40	Hahlbeck	Coastal waters	2	Peenestrom_Achterwasser	04_01	2001	105	6.7	47.26	210.9	66.7	342	18	3.25714	5	38.6	41.6	17.8	2	0	1.81	Hahlbeck
68	Hahlbeck	Coastal waters	1	Salzhaff	03_01	2001	130	3.8	47.48	197.1	53.1	232	36	1.78462	3.4	38.5	56.9	4.6	0	0	1.28	Hahlbeck
133	Hahlbeck	Coastal waters	2	Oderbankgebiet "Clupea"	08_02	2002	66	25.8	52.18	314.1	66.7	130	18	1.9697	3.2	71.2	24.2	4.5	0	0	1.33	Hahlbeck
41	Hahlbeck	Coastal waters	2	Peenestrom_Achterwasser	05_02	2002	163	14.1	44.97	196.8	71.8	780	22	4.78528	6.7	24.1	56.8	13.6	5.6	0	2.01	Hahlbeck
69	Hahlbeck	Coastal waters	1	Salzhaff	09_02	2002	199	13.6	52.79	299.1	28.1	247	24	1.24121	4.4	30.9	56.7	12.4	0	0	1.81	Hahlbeck
22	Hahlbeck	Coastal waters	2	Oderhaff	06_02	2002	266	21.4	45.95	229.4	53.8	772	24	2.90226	5.4	29.2	55.5	15.3	0	0	1.86	Hahlbeck
136	Mixed sample	Coastal waters	1	Wismar Bucht/Salzhaff	05/07_2005	2005	24	0	48.375	209.275	26.6667	30	16	1.5	5	66.6667	29.1667	4.16667	0	0	1.375	Jennerich, Datenbank LFA
4	Eelmonitoring	Coastal waters	1	Salzhaff	Mai-August_2015	2015	51	0	34.2353	83.6471	62.7451	111	15	2.17647	3.46875	56.8627	39.2157	3.92157	0	0	1.471	Dorow
3	Commercial fishery	Coastal waters	1	Wismar Bucht	2020-08-14	2020	14	7.14286	40.5	113.071	35.7143	19	8	1.35714	3.8	71.4286	14.2857	14.2857	0	0	1.428	Dorow
2	Electric fishery, LAV	Inland waters	3	Hellensee	2020-08-27	2020	11	0	25.8182	27.7273	0	0	0	0	0	100	0	0	0	0	1	Dorow
143	Scientific sample	Coastal waters	1	Außenstrand westlichDarsser Schwelle, Künstliches Riff	08_2006	2006	14	7.14286	50.9286	266.886	28.5714	5	2	0.357143	1.25	92.8571	7.14286	0	0	0	1.071	Jennerich, Datenbank LFA
135	Scientific sample, Jennerich; Datenbank LFA	Inland waters	3	Specker Seen	06_05	2005	27	33.3333	50.4815	288.593	82.6087	139	34	6.04348	7.31579	48.1481	25.9259	18.5185	7.40741	0	1.88889	Jennerich, Datenbank LFA
147	Scientific sample	Inland waters	3	Specker Seen	07_10_2006	2006	19	63.1579	63.9211	525.279	47.3684	75	37	5	8.33333	68.4211	31.5789	0	0	0	1.31579	Jennerich, Datenbank LFA
148	Scientific sample	Inland waters	3	Warnow	05_07_2006	2006	33	75.7576	60.2121	493.476	84.8485	144	18	4.64516	5.53846	36.3636	36.3636	24.2424	3.0303	0	1.939	Jennerich, Datenbank LFA	Jennerich, Datenbank LFA
152	Scientific sample	Inland waters	3	Specker Seen	2007-05-24	2007	12	50	59.625	470.383	58.3333	23	7	1.91667	3.28571	75	25	0	0	0	1.25	Jennerich, Datenbank LFA
160	Scientific sample	Inland waters	3	Kummerower See	2008-06-16	2008	11	45.4545	58.9091	443.909	81.8182	36	12	4	5.14286	36.3636	54.5455	0	0	9.09091	1.90909	Jennerich, Datenbank LFA
159	Scientific sample	Inland waters	3	Specker Seen	2008-06-03	2008	22	4.54545	47.0227	208.109	59.0909	40	11	2	3.9	72.7273	13.6364	4.54545	4.54545	4.54545	1.54545	Jennerich, Datenbank LFA
164	Scientific sample	Inland waters	3	Specker Seen	2009-05-05	2009	11	27.2727	58.6818	440.573	54.5455	23	9	2.55556	5.75	54.5455	18.1818	27.2727	0	0	1.72727	Jennerich, Daten LFA
217	Scientific sample	Inland waters	3	Kölpinsee und Warnow	-1	2015	32	-1	75.8206	950.974	93.75	314	36	9.235	9.8125	2.94118	5.88235	58.8235	32.3529	0	3.20588	Brandt_Diplom
207	Scientific sample	Inland waters	3	Lankower See	05_08_2019	2019	11	9.1	52.1818	310.682	63.6	27	9	2.4545	3.85714	45.5	45.5	9.1	0	0	1.6364	Dorow	Besatzeffizienz 2019
204	Scientific sample	Inland waters	3	Gobenowsee	05_08_2019	2019	13	23.1	52.7692	300.731	72.7	32	8	2.9091	4	45.5	45.5	9.1	0	0	1.6364	Dorow	Besatzeffizienz 2019
205	Scientific sample	Inland waters	3	Groß Wagnitz	05_08_2019	2019	15	26.7	53.1	291.7	50	15	4	1.25	2.5	91.7	0	8.3	0	0	1.1667	Dorow	Besatzeffizienz 2019
209	Scientific sample	Inland waters	3	Mirower See	05_08_2019	2019	15	13.4	50.5	261.633	46.7	27	7	2.0769	3.85714	76.9	23.1	0	0	0	1.2308	Dorow	Besatzeffizienz 2019
208	Scientific sample	Inland waters	3	Leppinsee	05_08_2019	2019	21	4.8	47.381	202.976	47.6	38	16	1.8095	3.8	61.9	23.8	14.3	0	0	1.5238	Dorow	Besatzeffizienz 2019
215	Scientific sample	Inland waters	3	Zethner See	05_08_2019	2019	24	4.2	47.4583	203.333	62.5	50	11	2.0833	3.33333	50	41.7	8.3	0	0	1.533	Dorow	Besatzeffizienz 2019
214	Scientific sample	Inland waters	3	Woterfitz	05_08_2019	2019	29	0	49.0517	220.345	58.6	70	14	2.5	4.11765	64	28	8	0	0	1.44	Dorow	Besatzeffizienz 2019
206	Scientific sample	Inland waters	3	Im langen Ort	05_08_2019	2019	32	21.9	45.6875	186.475	37.5	60	10	1.875	5	93.8	6.3	0	0	0	1.0625	Dorow	Besatzeffizienz 2019
202	Scientific sample	Inland waters	3	Damerower See	05_08_2019	2019	37	10.8	50	247.378	30.6	32	6	0.8889	2.90909	80.6	19.4	0	0	0	1.1944	Dorow	Besatzeffizienz 2019
213	Scientific sample	Inland waters	3	Torgelower See	05_08_2019	2019	37	10.8	54.3243	342.459	33.3	34	8	0.944	2.83333	80	14.3	5.7	0	0	1.2571	Dorow	Besatzeffizienz 2019
200	Scientific sample	Inland waters	3	Bressener See	05_08_2019	2019	39	5.2	48.3846	223.977	38.5	103	16	2.7105	6.86667	65.8	23.7	10.5	0	0	1.4474	Dorow	Besatzeffizienz 2019
211	Scientific sample	Inland waters	3	Neukloster See	05_08_2019	2019	41	2.4	50.4634	210.768	55	83	9	2.075	3.77273	80	10	10	0	0	1.3	Dorow	Besatzeffizienz 2019
212	Scientific sample	Inland waters	3	Settiner See	05_08_2019	2019	55	5.4	48.4855	217.409	48.1	82	8	1.5185	3.15385	85.2	13	1.9	0	0	1.1667	Dorow	Besatzeffizienz 2019
210	Scientific sample	Inland waters	3	Neuhofer See	05_08_2019	2019	56	1.8	50.3036	248.359	40.7	125	20	2.3148	5.68182	83.3	11.1	5.6	0	0	1.2222	Dorow	Besatzeffizienz 2019
201	Scientific sample	Inland waters	3	Crivitzer See	05_08_2019	2019	70	4.3	47.3856	205.457	41.4	144	18	2.1493	4.96552	71.6	22.4	6	0	0	1.3433	Dorow	Besatzeffizienz 2019
203	Scientific sample	Inland waters	3	Galenbecker See	05_08_2019	2019	74	5.4	45.1959	164.405	43.8	142	16	1.9452	4.4375	69.9	15.1	15.1	0	0	1.4521	Dorow	Besatzeffizienz 2019
185	Scientific sample	Inland waters	3	Leppinsee	06_08_2020	2020	11	0	50.6364	266.818	72.7	31	10	2.82	3.875	54.5	27.3	18.2	0	0	1.64	Dorow	Besatzeffizienz 2020
182	Scientific sample	Inland waters	3	Großer Wagnitzsee	06_08_2020	2020	12	8.3	50.8417	247.292	50	16	6	1.33	2.66667	58.3	25	8.3	0	8.3	1.75	Dorow	Besatzeffizienz 2020
188	Scientific sample	Inland waters	3	Useriner See	06_08_2020	2020	12	0	51.1833	240.617	41.7	23	9	1.92	4.6	75	16.7	8.3	0	0	1.33	Dorow	Besatzeffizienz 2020
190	Scientific sample	Inland waters	3	Woterfitz	06_08_2020	2020	13	7.7	46.2308	177.231	23.1	11	9	0.85	3.66667	76.9	7.7	15.4	0	0	1.38	Dorow	Besatzeffizienz 2020
189	Scientific sample	Inland waters	3	Woblitz See	06_08_2020	2020	19	0	51.0368	227.405	47.4	35	10	1.84	3.88889	68.4	26.3	5.3	0	0	1.37	Dorow	Besatzeffizienz 2020
186	Scientific sample	Inland waters	3	Settiner See	06_08_2020	2020	20	0	49.5	255.5	40	11	2	0.55	1.375	95	5	0	0	0	1.05	Dorow	Besatzeffizienz 2020
184	Scientific sample	Inland waters	3	Kuchelmisser See	06_08_2020	2020	23	0	41.5348	131.265	34.8	17	4	0.74	2.125	100	0	0	0	0	1	Dorow	Besatzeffizienz 2020
183	Scientific sample	Inland waters	3	Im langen Ort	06_08_2020	2020	26	3.8	44.3577	163.196	53.8	59	11	2.27	4.21429	69.2	26.9	3.8	0	0	1.35	Dorow	Besatzeffizienz 2020
191	Scientific sample	Inland waters	3	Zether See	06_08_2020	2020	27	0	45.8519	194.963	59.3	72	10	2.67	4.5	44.4	29.6	25.9	0	0	1.81	Dorow	Besatzeffizienz 2020
187	Scientific sample	Inland waters	3	Torgelower See	06_08_2020	2020	35	8.8	53.2353	357.618	32.4	46	11	1.35	4.18182	76.5	17.6	2.9	0	0	1.24	Dorow	Besatzeffizienz 2020
179	Scientific sample	Inland waters	3	Crivitzer See	06_08_2020	2020	38	2.4	46.6	189.68	42.1	67	12	1.76	4.1875	73.7	21.1	2.6	2.6	0	1.34	Dorow	Besatzeffizienz 2020
180	Scientific sample	Inland waters	3	Damerower	06_08_2020	2020	44	2.3	46.88	224.72	50	103	23	2.34	4.68182	70.5	6.8	22.7	0	0	1.52	Dorow	Besatzeffizienz 2020
192	Scientific sample	Inland waters	3	Mönchsee	06_08_2020	2020	56	12.5	54.7143	375.982	42.9	105	15	1.88	4.375	75	14.3	10.7	0	0	1.36	Dorow	Besatzeffizienz 2020
181	Scientific sample	Inland waters	3	Galenbecker See	06_08_2020	2020	64	3.1	48.09	203.23	34.4	90	13	1.41	4.09091	68.8	20.3	9.4	1.6	0	1.45	Dorow	Besatzeffizienz 2020
161	Scientific sample	Coastal waters	2	Greifswalder Bodden	07_09_2008	2008	11	0	46.3182	211.655	72.7273	32	21	4	6.4	63.6364	27.2727	9.09091	0	0	1.45455	Jennerich, Datenbank LFA
158	Scientific sample	Coastal waters	1	Wismar Bucht/Salzhaff	04_09_2008	2008	22	0	46.2273	201.259	27.2727	22	12	1.04762	4.4	86.3636	9.09091	0	0	4.54545	1.27273	Jennerich, Datenbank LFA
163	Scientific sample	Coastal waters	2	Aussenstrand östliche Darsser Schwelle	07_2008	2008	33	12.1212	45.1212	197.255	21.2121	26	9	0.787879	3.71429	96.9697	3.0303	0	0	0	1.0303	Jennerich; Datenbank LFA
162	Scientific sample	Coastal waters	1	Außenstrand westlich Darsser Schwelle, verschiedene Stationen	06_10_2008	2008	54	7.40741	46.2778	212.656	25.9259	13	4	0.276	1.85	88.8889	1.85185	5.55556	3.7037	0	1.24074	Jennerich, Datenbank LFA
169	Scientific sample	Coastal waters	2	Rüganer Bodden	07_2009	2009	18	22.2222	49.5556	324.317	83.3333	121	32	7.70588	9.35714	27.7778	66.6667	0	0	5.55556	1.88889	Jennerich, Datenbank LFA
165	Scientific sample	Coastal waters	2	Peenestrom_Achterwasser	07_08_2009	2009	28	0	34.7679	82.8179	82.1429	210	26	7.5	9.54	64.2857	32.1429	0	0	3.57143	1.46429	Jennerich; Datenbank LFA
166	Scientific sample	Coastal waters	2	Ostsee nördlich und östlich Rügen	09_2009	2009	32	3.125	45.7188	201.409	9.375	11	6	0.34375	3.66667	96.875	3.125	0	0	0	1.03125	Jennerich, Datenbank LFA
170	Scientific sample	Coastal waters	1	Aussenstrand westlich Darsser Schwelle	03_10_2009	2009	51	13.7255	54.2431	331.525	31.3725	105	26	2.1875	8.07692	82.3529	9.80392	5.88235	1.96078	0	1.27451	Jennerich, Datenbank LFA
175	Scientific sample	Coastal waters	2	Oderhaff	09_10_2010	2010	22	0	42	144.582	68.1818	160	25	8	12.3077	86.3636	4.54545	4.54545	4.54545	0	1.27273	Jennerich; Datenbank LFA
176	Scientific sample	Coastal waters	2	Darss-Zingster-Boddenkette	06_08_2010	2010	22	4.54545	45.1818	194.141	50	53	15	2.40909	4.81818	95.4545	4.54545	0	0	0	1.04545	Jennerich, Datenbank LFA
173	Scientific sample	Coastal waters	2	Peenestrom_Achterwasser	07_09_2010	2010	28	3.57143	36.3036	87.4214	64.2857	191	35	7.07407	11.2353	89.2857	7.14286	3.57143	0	0	1.14286	Jennerich, Datenbank LFA
171	Scientific sample	Coastal waters	1	Wismarer Bucht/Salzhaff	05_07_2010	2010	42	7.14286	40.4643	169.038	33.3333	59	15	1.43902	4.53846	95.2381	2.38095	2.38095	0	0	1.07143	Jennerich, Datenbank LFA
177	Scientific sample	Coastal waters	2	Rüganer Bodden	06_09_2010	2010	42	7.14286	48.3571	255.598	78.5714	213	25	5.46154	7.1	71.4286	16.6667	4.7619	7.14286	0	1.31579	Jennerich, Datenbank LFA
172	Scientific sample	Coastal waters	2	Ostsee/Usedom	07_2010	2010	43	25.5814	53.4651	339.333	32.5581	37	6	0.880952	2.84615	93.0233	4.65116	2.32558	0	0	1.09302	Jennerich, Datenbank LFA
178	Scientific sample	Coastal waters	1	Außenstrand westlich Darsser Schwelle, verschiedene Stationen	06_07_2010	2010	74	14.8649	51.223	290.573	12.1622	54	35	0.75	6.75	94.5946	1.35135	1.35135	2.7027	0	1.12162	Jennerich, Datenbank LFA
174	Scientific sample	Coastal waters	2	Ostsee nördlich und östlich Rügen	07_09_2010	2010	109	8.25688	52.1651	269.596	4.58716	6	3	0.0560748	2	98.1651	0	0.917431	0.917431	0	1.04587	Jennerich, Datenbank LFA
216	Scientific sample	Coastal waters	2	N-NO Rügen	-1	2012	18	0	52.7222	289.339	0	0	0	0	0	100	0	0	0	0	1	Jennerich	Datenbank LFA MV
194	Scientific sample	Coastal waters	1	Kühlungsborn/Nienhagen	2020	2020	13	0	49.9846	2552.89	15.4	13	11	1.0833	6.5	91.7	8.3	0	0	0	1.0833	Dorow	Küstenmonitoring 2020
197	Scientific sample	Coastal waters	2	Greifswalder Bodden	-1	2020	20	0	42.325	174.015	52.6	60	27	3.1579	6	50	27.8	22.2	0	0	1.7222	Dorow	Küstenmonitoring 2020
193	Scientific sample	Coastal waters	1	Wismar Bucht/Salzhaff	-1	2020	35	0	40.7743	133.083	34.3	63	24	1.8	5.25	88.6	11.4	0	0	0	1.143	Dorow	Küstenmonitoring 2020
196	Scientific sample	Coastal waters	2	Strelasund	-1	2020	38	0	50.05	274.476	64.9	224	31	6.0541	9.33333	24.3	75.7	0	0	0	1.7568	Dorow	Küstenmonitoring 2020
195	Scientific sample	Coastal waters	2	Darss-Zingster-Boddenkette	-1	2020	44	0	45.9977	215.277	41.9	118	24	1.4186	6.55556	62.8	32.6	4.7	0	0	1.41186	Dorow	Küstenmonitoring 2020
199	Scientific sample	Coastal waters	2	Stettiner Haff	-1	2020	124	1.6	46.7661	209.238	43.5	382	34	3.0806	7.07407	51.6	48.4	0	0	0	1.4839	Dorow	Küstenmonitoring 2020
198	Scientific sample	Coastal waters	2	Peenestrom/Achterwasser	-1	2020	148	3.5	44.0189	186.831	37	211	37	3.2123	3.90741	55.5	44.5	0	0	0	1.4452	Dorow	Küstenmonitoring 2020
167	Scientific and commercial fishery sample	Inland waters	3	Kölpinsee	10_2009	2009	20	30	50.2	287.22	60	60	14	3	5	75	20	5	0	0	1.3	Jennerich, Datenbank LFA
168	Scientific and commercial fishery sample	Coastal waters	2	Darss-Zingster-Boddenkette	05_08_2009	2009	70	4.28571	48.7071	244.626	78.5714	488	35	7.02857	9.38462	67.1429	21.4286	4.28571	5.71429	1.42857	1.52857	Jennerich, Datenbank LFA
											57.1412	62852	26.7788	3.69049	5.98643
